# Supplementary material for: Modeling the adoption of medical wearable devices among the senior adults: Using hybrid SEM-neural network approach
Source: Front Public Health. 2022 Oct 28;10:1016065. doi: 10.3389/fpubh.2022.1016065 (PMC9650156; doi:10.3389/fpubh.2022.1016065)
Supplement: Supplementary file 2 [file Data_Sheet_1.CSV]

Gender	Age	Living_Province	Education	Monthly_Income	Do_you_have_any_Preexisting_conditions	Do_you_currently_use_wearable_healthcare_devices	How_long_have_you_used_the_wearable_healthcare_devices	What_type_of_Wearable_healthcare_devices_do_you_use	HIE1	HIE2	HIE3	HIE4	HIE5	EE1	EE2	EE3	EE4	EE5	PV1	PV2	PV3	PV4	PV5	PV1_A	PV2_A	PV3_A	PV4_A	PV5_A	HC1	HC2	HC3	HC4	HC5	PR1	PR2	PR3	PR4	PR5	BI1	BI2	BI3	BI4	BI5	AA1	AA2	AA3	AA4	AA5
2	3	3	4	3	5	1	1	2	5	5	4	5	4	5	5	5	4	4	3	4	4	5	5	4	4	3	3	5	5	5	4	5	4	4	4	4	5	5	5	4	5	5	6	6	5	4	5	6
2	3	4	1	2	3	1	2	1	5	5	5	5	5	5	5	5	5	5	5	5	5	5	5	5	4	3	3	5	5	5	4	4	5	4	4	4	4	4	6	6	6	6	6	6	6	6	6	6
2	3	6	4	5	3	1	2	1	5	5	4	3	5	5	5	5	5	5	4	5	5	4	5	5	4	4	5	4	5	4	5	4	5	2	3	4	4	4	6	7	6	6	7	7	7	5	6	5
1	1	6	4	3	5	1	2	1	5	5	4	4	5	4	5	4	5	4	3	3	4	4	3	5	5	5	4	4	5	4	4	5	4	4	3	4	4	4	5	6	6	5	6	5	6	6	5	6
1	3	6	1	1	4	1	1	3	5	5	4	5	4	5	4	5	4	4	5	5	5	5	5	5	5	4	4	4	5	5	5	5	4	5	5	4	4	5	7	6	6	6	6	6	6	6	7	7
2	4	2	4	2	3	1	1	4	5	4	5	3	5	4	4	5	4	4	4	5	4	4	3	3	5	5	4	5	4	5	4	4	4	5	5	5	5	5	6	7	5	6	6	6	6	6	4	6
1	4	1	3	2	1	1	1	4	4	4	5	5	5	4	3	4	5	4	4	3	4	4	5	5	4	5	5	5	5	4	4	4	5	5	3	4	4	5	6	7	7	7	7	6	6	6	6	6
1	4	4	3	3	3	1	1	2	5	5	5	4	5	5	4	3	3	3	4	5	4	5	5	5	5	5	4	5	4	4	5	4	4	5	4	4	4	5	7	7	7	6	7	6	4	7	7	7
1	4	2	3	4	4	1	1	2	5	5	5	5	4	4	3	5	4	5	5	3	4	5	5	4	4	4	4	4	5	5	4	5	4	4	5	4	5	5	7	7	5	4	7	6	5	7	7	7
2	4	4	1	3	5	1	1	2	3	5	5	3	5	3	5	4	4	4	4	5	4	5	5	5	4	5	5	5	5	5	4	3	4	5	4	4	5	4	5	7	7	6	6	7	4	5	7	5
1	3	1	1	5	2	1	1	2	5	4	3	5	5	5	5	4	5	4	5	5	5	4	5	3	5	4	4	5	5	5	4	4	4	5	5	5	3	5	7	5	5	6	6	6	6	7	6	7
1	4	3	2	5	1	1	2	2	5	5	4	5	3	5	5	4	4	4	5	4	5	4	4	5	4	5	5	4	4	5	5	3	5	4	4	4	5	5	6	5	6	4	5	5	7	7	7	5
1	3	7	3	3	2	1	2	2	4	5	4	4	4	4	4	4	5	3	5	5	5	4	3	5	5	3	3	3	5	3	3	4	4	5	5	5	5	5	6	6	7	5	6	6	7	7	6	7
1	3	7	5	2	3	1	1	2	5	5	4	5	5	5	5	4	4	3	4	4	4	4	3	5	4	3	3	4	4	5	4	5	4	5	5	5	5	5	6	5	7	7	5	5	6	7	5	6
2	4	7	3	3	2	1	2	2	5	5	5	5	5	3	5	4	5	5	3	4	3	4	5	5	4	5	5	5	4	3	5	4	4	4	3	5	5	5	7	6	5	5	4	6	5	7	7	6
1	3	6	3	3	5	1	2	4	5	5	3	5	4	4	5	4	5	5	4	5	4	3	4	4	5	5	4	3	5	5	4	4	5	5	3	4	5	4	6	4	6	6	7	6	7	5	4	5
2	4	8	3	2	1	1	1	3	5	5	5	4	5	4	4	4	5	4	5	4	5	4	5	4	4	3	5	5	3	5	5	5	4	4	5	5	4	5	7	6	7	5	7	4	6	7	7	7
2	3	6	5	2	4	1	1	1	5	5	5	5	4	5	5	4	5	5	5	3	4	4	5	3	5	4	4	4	5	5	5	5	5	4	5	4	4	4	6	6	7	7	6	6	4	6	6	7
2	4	1	3	3	2	1	2	5	3	4	5	5	4	5	5	4	5	4	4	4	4	4	5	4	3	5	3	3	5	3	3	4	5	4	5	5	3	5	6	7	6	4	4	7	5	7	7	7
1	3	7	3	4	2	1	1	2	3	5	4	5	4	4	5	4	5	5	4	4	3	4	5	4	5	4	4	3	4	4	5	4	4	5	4	5	5	5	4	6	6	6	7	6	5	6	5	6
1	4	2	3	3	1	1	2	3	5	3	3	4	3	4	4	4	4	4	5	5	4	4	5	3	3	5	4	4	4	3	3	4	5	4	4	3	5	5	7	7	7	7	6	6	6	4	7	5
1	4	4	3	3	4	1	1	3	5	5	5	5	5	4	4	4	5	5	5	4	4	4	3	4	5	5	5	5	4	5	4	4	5	5	3	5	4	5	5	6	5	5	6	6	6	7	7	7
1	3	8	1	2	2	1	1	1	4	3	5	4	4	4	4	4	5	5	4	4	3	3	4	3	4	4	4	5	3	4	4	4	5	4	5	4	5	5	7	6	6	6	6	5	5	7	6	7
2	3	9	1	1	2	1	1	3	4	4	3	4	3	4	5	4	5	4	4	5	3	4	5	5	5	4	4	5	3	4	4	5	4	5	4	5	4	5	7	6	7	6	6	6	6	6	6	7
2	3	9	1	4	5	1	1	1	4	4	3	4	5	5	4	4	4	3	3	4	5	4	5	5	5	4	5	4	4	4	3	5	5	5	5	3	3	4	4	6	7	7	6	7	6	6	6	6
1	3	7	2	3	2	1	2	4	5	5	5	5	5	5	4	3	4	3	4	4	5	3	5	4	5	4	4	4	5	5	5	4	4	4	3	4	5	4	6	6	6	4	7	4	7	5	7	5
2	3	4	4	2	3	1	2	1	5	4	5	4	3	4	4	4	4	5	4	4	4	5	5	3	5	4	4	5	5	5	4	5	5	5	4	5	4	5	7	6	7	6	6	6	5	7	6	7
1	3	7	2	2	3	1	1	2	3	4	4	5	4	4	4	4	4	4	5	4	5	5	5	5	3	5	3	5	4	5	5	3	5	5	4	4	5	5	7	7	7	6	6	6	7	7	6	6
1	3	3	3	2	2	1	2	4	5	5	5	5	4	5	4	3	5	4	5	4	5	4	5	4	5	3	5	5	4	3	5	4	4	5	3	4	3	5	7	6	6	5	5	4	6	6	6	7
1	3	3	5	3	2	1	1	3	4	4	5	4	5	3	5	4	5	5	4	5	4	4	3	5	4	5	5	5	4	3	4	4	4	5	3	4	5	5	6	6	6	7	6	6	4	7	6	4
2	3	7	3	2	2	1	1	3	3	4	4	3	5	5	5	5	5	4	5	5	5	5	5	4	5	5	3	5	4	5	5	5	5	5	3	4	4	5	7	7	4	6	5	7	4	4	6	6
2	4	8	3	3	3	1	2	2	5	5	5	5	5	5	5	4	4	5	4	4	4	5	4	5	5	4	5	4	4	4	4	4	4	4	4	4	5	5	4	4	5	5	7	6	6	5	7	6
1	4	3	3	6	3	1	2	2	4	5	5	5	5	5	3	5	5	5	5	5	5	4	5	5	4	4	5	3	3	4	4	4	4	4	5	5	5	5	6	6	7	6	4	6	7	7	7	4
1	3	6	1	5	2	1	2	2	3	5	4	3	4	5	5	4	5	4	3	4	4	5	5	5	5	5	4	4	3	4	4	4	5	4	4	5	5	5	6	6	7	5	6	6	7	6	6	7
1	3	1	3	2	1	1	1	3	5	4	3	3	4	5	4	4	5	5	4	4	5	4	4	5	3	4	5	4	3	4	4	3	5	5	5	5	5	5	6	6	7	7	4	7	6	5	6	5
1	3	3	4	3	4	1	1	2	4	5	5	4	5	5	5	4	4	4	4	4	5	3	5	5	4	3	5	4	4	3	4	3	4	4	4	3	3	5	5	5	6	7	7	6	7	5	5	5
2	3	6	3	3	2	1	1	1	3	4	4	5	5	4	5	5	5	5	5	4	5	4	5	4	5	5	4	5	4	4	4	5	5	5	5	3	4	5	5	6	6	6	6	7	5	5	5	7
1	3	3	3	3	2	1	1	2	5	5	5	5	4	4	4	4	5	4	5	5	4	3	5	5	5	4	4	5	4	5	5	5	5	5	4	4	5	5	6	6	6	4	7	5	6	7	6	6
2	3	6	3	3	4	1	2	4	5	5	4	4	4	5	3	4	3	5	4	3	3	5	5	4	4	4	3	5	5	5	4	5	5	3	5	5	4	5	6	4	6	6	6	6	7	4	6	6
2	4	5	5	3	1	1	1	1	3	3	2	2	2	1	2	2	2	1	1	2	3	2	1	2	2	2	1	1	2	1	2	3	2	2	2	1	1	2	2	2	2	1	2	2	2	2	2	1
1	3	2	2	6	1	1	1	1	5	4	5	5	4	4	5	4	5	5	4	4	5	4	4	5	4	5	4	5	3	5	4	5	5	5	5	4	5	5	6	7	7	5	6	7	4	7	7	6
2	4	2	1	3	5	1	1	4	4	5	4	4	5	5	3	5	5	3	4	4	5	5	5	5	3	5	5	4	3	5	5	4	5	5	4	4	4	5	6	6	7	6	6	6	6	5	5	4
2	4	1	5	6	1	1	2	1	5	5	5	4	4	4	4	3	5	4	5	4	5	5	5	4	4	5	5	4	4	4	4	4	5	5	5	3	3	4	6	6	7	6	5	6	7	4	6	5
1	3	3	3	6	2	1	1	3	3	4	4	5	3	5	4	3	5	4	4	4	5	5	4	5	4	5	5	4	5	4	5	5	4	4	3	4	4	5	5	6	7	6	5	7	7	6	5	7
2	4	4	3	2	2	1	1	4	4	4	4	4	4	5	4	4	5	3	5	4	4	5	5	5	4	4	5	4	3	5	4	5	4	4	4	4	4	5	6	6	7	5	7	6	6	5	5	7
1	3	7	1	2	3	1	1	4	5	5	5	5	4	3	5	4	5	4	5	4	4	5	5	5	4	4	5	5	4	3	5	5	5	4	5	4	5	5	7	7	6	5	7	7	4	6	4	6
2	3	4	2	3	4	1	1	1	4	5	4	5	5	4	5	4	4	3	3	5	4	4	4	5	4	5	5	5	4	5	4	4	4	4	5	4	4	5	7	7	6	5	7	6	6	4	4	6
2	4	1	3	2	4	1	2	2	4	4	5	5	5	4	4	5	4	5	4	5	4	5	5	5	5	5	4	4	5	4	4	4	5	4	3	5	4	5	7	5	7	7	7	7	7	4	7	6
1	4	6	1	3	2	1	2	4	4	3	5	5	4	4	5	4	5	5	4	4	4	4	4	5	4	4	4	5	4	4	4	4	5	4	5	5	4	5	5	5	6	7	4	7	6	4	5	7
2	4	4	3	5	4	1	2	1	5	4	5	4	4	4	5	3	4	5	4	4	4	4	4	4	5	4	5	4	5	5	4	4	4	5	4	4	4	5	6	7	6	7	6	6	5	6	6	7
1	3	7	3	1	2	1	2	2	5	5	5	5	4	4	5	3	4	4	4	5	3	5	4	5	4	4	4	3	4	4	4	5	4	3	3	5	5	5	6	7	7	7	6	6	5	6	5	7
1	3	2	3	6	1	1	2	2	5	4	5	5	5	5	5	5	4	5	4	5	3	5	5	3	4	4	5	5	5	4	5	4	4	4	5	4	4	5	5	4	5	5	6	7	7	4	6	4
1	4	7	5	5	1	1	1	3	4	5	5	5	4	5	4	5	4	4	3	5	3	5	4	5	4	4	3	3	5	5	3	5	5	5	3	3	4	5	4	6	6	6	7	7	4	6	6	7
1	4	2	1	5	4	1	1	1	4	5	5	5	4	5	4	5	4	5	3	4	5	5	4	5	4	5	3	5	3	4	4	5	4	5	4	3	5	5	6	6	4	7	7	4	6	7	5	7
1	3	2	3	5	3	1	1	3	4	5	3	4	3	5	4	5	4	5	4	4	3	4	4	4	4	5	5	4	4	4	5	4	4	3	4	5	4	5	7	6	6	4	5	4	6	6	6	6
1	3	6	2	3	4	1	2	4	5	4	4	3	5	4	5	3	3	3	5	3	4	3	5	5	4	4	4	4	4	4	4	3	4	3	4	5	5	5	7	7	4	5	4	6	7	6	6	5
2	3	4	3	6	1	1	1	4	5	4	4	5	4	3	4	4	4	5	3	5	5	3	4	4	5	5	5	5	4	5	4	3	4	5	4	5	5	5	5	7	6	7	4	7	7	4	7	5
2	4	1	2	1	1	1	2	4	4	5	4	4	3	4	5	3	5	5	5	4	4	4	4	4	5	5	5	5	4	3	5	4	4	5	3	4	3	5	7	6	5	5	4	6	4	5	6	7
2	3	2	1	2	2	1	1	4	3	4	5	3	4	3	4	4	4	5	5	4	4	4	4	5	3	5	3	5	4	5	5	4	4	4	5	5	5	5	7	6	6	7	7	5	4	7	7	5
1	4	2	3	2	2	1	2	1	3	4	5	5	4	5	3	3	4	5	5	5	4	5	4	4	5	4	5	4	5	3	3	3	5	5	3	5	3	5	4	4	7	4	6	6	4	4	6	6
1	3	4	5	1	1	1	1	3	4	4	3	4	4	3	5	4	5	5	4	5	5	5	5	5	4	4	5	3	5	4	4	5	3	5	4	3	5	5	4	6	4	7	7	7	7	6	6	6
1	4	1	3	3	2	1	1	2	5	5	5	4	3	5	3	5	5	4	5	5	5	4	3	5	4	5	4	5	4	4	4	4	5	5	3	4	3	5	7	6	7	6	7	7	5	7	5	6
1	3	9	2	5	2	1	1	2	5	5	5	5	3	5	5	4	4	5	4	5	4	4	5	5	5	5	5	4	5	3	5	5	4	5	5	5	4	5	6	6	7	6	4	5	6	7	7	5
2	3	8	3	2	5	1	2	2	3	4	4	5	4	4	5	3	5	5	5	5	3	4	5	3	5	5	5	5	4	4	4	5	4	3	4	3	4	5	6	6	6	4	6	7	5	5	5	5
2	3	7	2	2	2	1	1	1	5	5	4	3	5	5	4	5	5	5	5	5	4	3	5	4	3	5	5	4	3	4	4	4	5	3	5	5	3	5	7	6	7	5	7	6	4	7	7	4
2	3	6	3	3	2	1	1	3	5	4	5	5	4	4	5	5	4	4	5	5	5	5	4	4	4	4	4	4	5	5	4	4	4	3	4	3	4	5	7	7	4	7	4	5	6	6	7	7
1	3	2	2	2	1	1	2	4	5	3	3	4	3	5	5	4	5	5	5	5	4	4	4	5	5	5	5	5	5	4	5	4	4	4	5	3	3	5	4	6	7	7	6	7	7	6	7	4
1	3	2	3	2	3	1	1	2	4	4	4	4	5	5	4	5	4	5	4	5	5	4	4	5	5	5	5	5	3	4	4	4	4	4	5	5	4	5	6	6	5	6	5	4	6	6	5	7
1	4	9	3	3	3	1	1	2	5	5	4	4	5	5	4	5	4	5	4	5	4	3	5	4	5	5	5	4	4	3	5	5	3	4	5	4	4	5	6	6	7	5	7	5	6	6	6	7
1	3	4	3	3	2	1	1	1	3	5	5	4	4	3	5	4	4	5	4	4	5	4	5	4	5	5	4	5	4	4	5	3	3	4	5	4	5	5	7	7	7	5	6	7	7	5	7	4
2	4	5	2	3	3	1	1	2	4	3	5	4	5	4	5	5	5	4	5	5	4	4	4	5	5	4	4	4	4	5	5	5	5	4	4	4	5	5	5	6	7	6	4	5	6	6	7	7
2	3	2	3	2	1	1	1	2	5	3	5	5	5	4	3	4	5	5	5	4	4	4	4	4	5	4	5	4	4	5	4	4	5	3	5	4	4	5	7	4	7	7	5	5	6	5	5	7
1	3	8	4	5	1	1	2	5	4	5	4	4	5	5	5	5	5	5	5	4	5	5	5	5	3	4	5	4	5	5	5	5	5	5	4	3	5	4	7	7	6	4	4	7	7	7	7	6
2	4	8	5	4	2	1	1	2	5	4	4	4	5	5	5	5	3	4	4	4	5	5	4	4	5	4	3	5	5	5	5	4	4	4	4	5	5	5	7	6	6	4	7	7	4	5	7	4
1	3	4	3	5	1	1	2	2	4	4	4	4	5	3	4	5	4	5	4	5	4	5	3	5	4	4	4	5	3	4	3	4	5	5	4	5	5	5	7	6	7	6	6	6	6	7	7	7
2	4	8	3	2	4	1	1	1	4	5	4	5	4	5	5	3	4	4	4	5	4	5	3	5	4	3	5	3	5	4	5	5	4	4	5	4	4	5	6	7	6	4	4	6	7	7	6	6
2	3	2	5	2	3	1	1	2	4	4	4	4	4	5	5	4	3	4	3	5	4	5	5	5	5	3	3	5	5	3	3	3	4	5	4	5	3	5	4	6	7	4	7	4	7	4	6	7
2	4	9	2	2	5	1	1	5	5	5	5	5	3	4	4	4	4	4	5	3	3	5	5	5	4	4	3	4	4	5	4	5	5	5	5	4	3	5	7	6	6	7	5	6	5	4	6	6
1	4	4	4	6	2	1	2	1	5	5	4	4	5	3	4	4	4	5	5	5	4	4	5	4	5	4	5	5	5	5	4	4	4	3	4	5	5	5	6	6	7	7	6	6	7	4	7	5
1	3	2	3	1	4	1	1	1	3	4	4	5	3	5	5	5	5	3	5	4	5	5	5	4	4	3	4	4	4	4	4	5	5	5	5	3	5	5	7	7	7	5	7	7	7	5	4	6
1	3	1	3	6	1	1	2	1	4	5	5	3	3	4	5	4	5	4	5	4	3	5	5	4	5	4	5	5	4	5	4	4	4	4	5	5	5	5	4	7	7	4	6	7	6	5	5	6
2	4	7	2	6	2	1	1	2	4	4	4	5	5	4	4	5	5	5	5	5	5	4	5	4	4	4	4	5	5	5	5	5	5	3	5	5	5	5	5	7	7	6	7	4	6	4	5	7
1	4	6	4	2	2	1	1	3	4	4	5	4	3	4	4	5	4	5	5	5	5	4	5	5	5	3	4	4	4	4	4	5	4	4	5	4	5	5	6	6	6	5	4	5	7	4	6	4
2	4	6	3	1	2	1	1	1	5	5	3	4	4	5	4	4	4	5	5	4	4	3	5	4	5	4	3	4	4	4	5	4	4	4	4	5	5	5	7	4	7	6	7	6	7	6	7	6
1	4	2	1	5	4	1	1	4	4	4	5	5	4	4	4	5	5	5	5	5	5	5	5	4	4	3	4	4	5	3	5	5	5	5	5	3	4	5	6	6	6	7	6	5	6	7	7	7
2	4	8	3	4	1	1	2	3	4	4	4	4	5	5	4	5	4	5	4	5	5	4	5	5	4	3	5	5	3	4	4	5	5	5	5	5	5	5	7	7	5	7	7	4	7	6	6	4
2	3	3	2	2	1	1	2	1	5	4	5	5	4	5	5	4	4	4	4	3	5	4	4	4	5	5	4	5	3	5	5	4	5	5	3	4	5	5	4	6	5	6	6	6	7	7	7	6
1	3	2	3	2	4	1	1	1	5	3	3	5	3	5	4	5	3	4	4	3	3	3	4	4	5	4	3	4	4	5	4	5	4	5	4	4	5	5	7	6	6	7	5	6	7	6	7	6
2	3	7	5	4	4	1	1	2	3	5	5	4	3	5	4	5	5	3	5	4	5	5	4	5	3	4	5	4	5	4	4	4	3	5	3	5	5	5	7	6	4	6	5	6	5	6	6	7
1	3	1	5	1	4	1	1	3	5	4	5	5	3	5	3	5	5	5	4	4	5	5	4	4	4	5	5	5	4	3	5	4	5	4	3	4	5	4	7	7	6	6	4	6	6	7	7	7
1	3	6	2	3	1	1	1	2	4	5	4	5	5	5	4	4	4	5	4	4	5	5	4	3	3	5	5	4	5	5	5	4	3	4	4	4	4	4	5	7	7	4	7	6	4	5	7	7
2	4	4	1	1	2	1	1	1	5	5	5	4	4	3	5	4	3	4	4	5	3	5	3	5	5	4	4	5	4	3	5	3	5	5	4	5	4	5	7	6	5	7	7	4	7	5	5	7
1	3	2	3	3	3	1	1	3	5	5	4	5	5	5	5	5	4	4	5	4	5	3	5	5	5	5	4	5	4	4	5	5	5	3	4	5	5	5	7	7	7	7	7	5	6	6	5	7
2	3	8	3	4	2	1	2	2	3	4	3	3	4	4	5	5	5	3	5	4	5	4	5	5	4	5	5	4	4	4	4	5	4	3	5	5	5	5	6	7	7	7	6	7	6	7	7	7
2	3	5	3	4	1	1	1	4	4	4	5	4	4	5	5	5	4	4	4	5	4	4	5	5	4	5	5	5	4	4	4	4	4	4	5	3	4	5	7	6	7	4	7	6	7	6	5	5
2	4	7	2	5	1	1	1	4	5	5	4	5	3	4	4	3	3	5	4	5	5	5	4	5	3	4	5	5	4	4	4	5	3	4	5	3	5	5	4	5	7	7	5	6	5	4	7	7
1	3	6	4	5	5	1	1	2	2	2	2	1	1	2	3	2	1	1	1	1	1	2	1	1	2	2	1	2	2	2	1	2	3	2	1	2	2	2	1	2	2	3	2	1	3	3	1	1
1	3	3	4	4	4	1	1	4	5	5	4	5	4	4	4	5	5	5	3	5	4	3	4	4	5	4	4	5	5	4	4	5	4	5	5	3	3	5	6	5	7	6	6	4	6	5	7	6
2	4	3	3	3	1	1	2	4	5	5	5	5	5	4	4	5	4	5	3	4	5	4	3	5	4	4	4	4	4	5	5	4	4	4	5	5	4	5	5	7	6	7	7	5	7	7	7	6
2	4	3	3	5	2	1	1	3	4	5	4	3	5	5	5	4	3	4	4	4	5	4	4	4	4	4	5	5	5	5	5	5	3	4	3	3	4	5	4	5	5	4	6	7	7	6	7	5
1	3	1	4	5	2	1	1	3	3	4	5	4	4	4	3	5	5	5	5	5	4	5	4	5	5	4	5	3	5	4	5	4	4	4	5	5	4	5	5	7	7	7	6	5	7	6	7	6
2	4	6	1	5	4	1	1	5	3	4	5	5	5	5	5	3	4	4	4	4	3	4	5	4	3	4	5	5	5	5	4	5	5	5	4	3	4	5	5	6	4	7	7	5	6	7	7	7
2	3	3	3	5	4	1	2	4	5	4	4	5	4	5	4	4	4	5	4	4	5	4	5	4	5	5	4	4	4	5	4	5	3	3	5	4	5	5	5	6	6	7	6	6	6	5	4	5
1	4	1	3	3	1	1	1	2	5	4	4	5	3	5	5	4	4	5	5	5	5	4	5	5	4	5	5	4	4	5	5	5	4	5	5	5	4	5	7	6	5	5	7	4	6	5	5	6
1	3	1	2	4	5	1	1	2	4	5	5	5	4	3	4	5	4	5	5	4	4	3	4	4	5	4	3	5	4	4	4	4	4	4	5	5	5	5	6	7	6	7	6	6	7	7	7	7
1	4	3	4	2	1	1	2	1	5	4	5	4	3	4	4	5	4	4	4	5	5	3	4	4	4	5	3	4	5	4	5	5	4	5	5	5	4	5	5	6	5	7	7	4	7	6	7	5
2	3	4	2	3	1	1	2	3	4	4	2	4	4	4	4	4	3	4	4	3	3	4	4	4	4	3	4	4	4	2	4	4	4	3	4	4	3	3	6	6	6	6	6	6	5	6	6	5
1	4	2	3	5	2	1	1	3	4	5	4	3	5	4	5	5	5	5	4	5	4	5	5	4	5	3	5	3	4	5	5	5	4	5	4	4	5	4	4	7	6	4	6	7	5	5	6	7
2	3	5	3	4	4	1	2	2	2	2	2	1	2	2	2	1	2	1	2	1	1	2	1	1	1	1	2	1	2	2	2	3	2	2	2	1	2	3	1	3	1	3	3	1	2	2	2	3
1	3	7	3	4	2	1	1	1	3	2	2	2	2	1	1	2	2	1	1	3	3	3	1	2	2	1	1	1	1	2	1	1	2	2	2	2	2	2	3	3	2	2	2	2	2	1	3	2
2	4	4	2	3	4	1	1	3	5	5	4	4	5	4	4	3	5	4	4	5	4	5	5	3	5	5	4	5	4	4	4	4	3	4	4	3	4	5	6	7	7	6	6	5	6	7	5	6
2	3	2	3	3	1	1	1	1	5	5	3	4	5	5	5	4	5	4	5	3	4	5	4	5	5	4	4	5	5	3	5	3	5	5	5	4	5	5	4	5	6	7	6	7	6	7	4	7
1	4	6	3	3	2	1	1	2	5	5	4	4	4	4	4	5	4	4	5	5	4	5	3	4	5	5	5	3	3	4	5	4	3	4	5	3	4	5	6	4	7	6	6	7	7	6	7	6
1	4	6	3	6	2	1	2	4	3	5	4	5	5	5	5	5	4	4	5	3	4	4	5	5	5	3	3	4	4	4	4	3	4	4	5	3	4	5	7	4	6	4	5	6	5	4	7	6
1	3	6	1	3	2	1	1	1	4	4	4	5	4	5	4	4	5	4	4	4	4	5	4	5	4	4	5	5	4	5	4	5	4	5	4	5	4	5	7	5	6	4	5	6	5	7	5	7
1	4	2	2	3	3	1	1	2	5	3	5	4	4	5	4	4	5	4	5	4	5	4	4	4	3	4	4	5	4	3	3	5	3	5	5	5	5	5	4	6	5	6	7	4	6	6	6	6
1	4	7	2	3	2	1	1	3	4	5	4	5	4	5	4	5	4	4	5	4	3	5	4	5	3	5	4	4	5	4	4	4	5	4	3	4	4	5	5	6	7	7	6	6	6	6	7	5
1	3	9	3	6	2	1	1	3	4	5	4	5	4	4	5	5	3	4	5	4	4	5	5	4	4	4	4	5	5	5	4	4	5	5	5	5	5	5	7	6	7	6	6	4	6	6	6	6
2	3	6	2	1	1	1	1	2	2	1	1	2	2	2	1	1	3	2	2	2	1	2	3	2	2	1	3	2	2	2	1	2	2	2	2	2	1	2	2	2	2	2	2	3	2	3	2	1
1	4	8	3	2	3	1	2	1	5	5	4	5	3	4	4	4	5	5	5	4	5	5	4	4	5	4	4	5	4	5	3	4	4	5	5	3	4	5	7	6	7	4	7	5	6	4	7	4
1	3	4	1	1	2	1	2	1	4	3	3	4	4	4	5	5	4	5	5	3	5	4	5	4	4	3	4	5	5	3	4	4	4	3	3	5	4	5	6	6	6	4	7	6	6	5	7	6
1	4	5	3	3	3	1	2	2	3	5	3	4	4	5	5	4	4	5	3	4	5	4	5	4	4	5	5	4	3	4	4	5	5	5	4	5	3	5	6	5	7	6	6	4	5	6	6	6
2	3	5	2	2	4	1	2	3	3	5	5	4	5	4	5	3	3	5	3	3	5	3	5	5	5	5	5	4	3	5	5	5	5	4	3	3	4	5	6	6	6	4	4	7	6	6	6	4
1	4	3	4	3	1	1	1	4	2	1	3	1	1	1	2	2	1	1	1	1	1	2	2	2	1	2	2	2	2	2	2	1	2	1	1	1	1	2	3	2	1	1	2	2	2	2	2	2
2	3	5	3	3	1	1	1	4	5	3	4	4	5	3	4	5	5	4	4	5	5	4	4	4	4	3	5	4	5	4	3	4	4	3	4	5	5	5	6	4	7	6	7	6	4	7	5	7
1	3	2	4	3	2	1	1	3	3	5	5	5	5	4	4	5	5	4	5	5	4	4	5	5	5	3	5	5	5	5	5	5	4	4	4	3	4	5	7	4	5	6	6	7	7	5	7	7
1	4	9	1	4	3	1	2	3	5	4	5	4	5	5	4	4	5	3	4	3	5	4	3	5	5	5	5	5	3	5	5	4	4	5	4	5	4	4	7	7	6	7	7	6	5	6	7	4
2	4	7	2	5	5	1	1	4	5	4	3	5	4	5	5	5	5	4	4	5	5	5	5	4	3	4	4	4	5	3	4	4	4	5	4	5	4	5	6	7	6	4	4	7	7	6	5	7
2	4	9	2	2	4	1	2	5	5	5	4	5	4	4	4	4	4	5	5	5	4	5	4	4	5	4	5	4	5	5	4	4	5	5	5	5	4	5	4	7	5	5	6	7	6	6	5	7
2	4	2	3	2	2	1	2	3	4	3	4	5	5	4	5	5	4	5	4	3	5	5	4	4	4	5	5	4	4	5	3	4	4	4	5	4	5	5	7	4	7	6	7	5	7	7	6	4
1	3	9	3	2	3	1	2	2	4	4	3	4	4	5	5	5	4	5	4	5	5	3	5	5	5	4	5	4	3	4	4	4	5	5	4	3	5	5	7	7	7	5	6	6	4	5	6	6
1	3	4	3	3	2	1	2	4	4	5	3	4	4	5	3	5	4	4	4	5	4	4	3	3	5	4	4	5	4	3	3	4	4	4	4	3	5	5	7	7	7	7	6	6	4	4	4	7
2	3	6	3	2	4	1	2	2	5	4	4	4	5	5	5	4	5	4	4	4	4	5	5	4	3	5	5	5	4	4	3	5	5	4	4	4	5	5	4	5	5	7	6	6	6	6	5	6
1	4	3	1	5	4	1	1	3	5	3	5	4	3	4	5	4	3	4	5	5	5	5	5	5	5	5	5	4	4	4	5	4	4	4	4	4	3	5	7	5	7	6	6	4	6	7	4	6
2	3	7	3	6	4	1	1	5	5	4	5	3	5	5	4	4	4	5	5	5	4	5	5	4	4	5	5	4	5	4	4	4	5	5	4	3	5	5	7	5	5	4	7	5	6	4	7	7
2	4	1	3	6	1	1	1	2	5	5	5	5	4	4	3	4	4	4	4	4	5	5	4	4	5	5	4	5	5	5	3	4	4	4	5	5	5	5	4	6	6	5	6	6	7	4	6	7
1	4	7	3	3	4	1	2	2	4	5	4	3	5	5	5	5	4	5	5	4	4	5	5	3	5	5	5	5	5	5	5	4	4	5	3	5	3	4	5	7	7	4	7	7	6	4	7	4
1	4	7	5	6	1	1	1	2	5	4	4	5	4	3	5	5	5	4	5	4	5	5	3	5	5	4	4	5	5	5	4	4	4	4	5	5	4	5	5	7	6	6	6	6	6	7	5	4
1	3	7	3	4	3	1	1	2	5	4	4	3	4	4	4	3	4	4	4	4	5	3	3	5	4	4	5	4	4	4	4	5	4	4	3	4	3	5	7	6	6	6	5	4	7	6	4	5
2	4	3	2	2	3	1	1	2	5	5	5	5	4	3	5	4	5	3	3	5	4	5	4	3	5	4	5	5	5	5	5	4	5	5	4	4	5	5	5	7	5	7	7	6	5	6	5	5
2	3	5	2	2	4	1	1	3	4	5	4	4	4	5	3	4	5	4	5	5	4	5	4	5	5	4	5	3	5	4	4	4	5	4	4	5	4	5	7	7	7	7	5	6	7	7	5	6
1	4	4	3	2	1	1	1	1	4	4	3	5	3	4	4	5	5	4	4	5	4	3	5	4	4	3	5	4	3	4	4	5	4	5	4	5	3	5	6	5	5	4	6	5	5	6	6	6
2	3	5	2	4	2	1	2	2	4	3	3	4	4	4	5	5	4	4	5	5	5	3	5	4	4	3	5	4	5	5	5	4	5	4	5	4	5	5	7	6	6	7	5	7	6	6	6	5
2	4	4	3	4	1	1	1	2	5	5	5	4	5	4	5	4	4	5	5	4	5	5	5	4	4	4	5	5	4	5	4	4	5	4	4	4	5	4	7	7	4	6	7	7	6	5	7	7
1	4	2	4	3	3	1	1	3	3	3	5	5	4	4	3	4	5	4	5	5	4	5	4	5	5	3	5	5	5	4	5	4	4	5	5	5	5	5	6	7	6	6	7	6	7	6	7	5
2	3	1	3	5	4	1	2	2	4	4	5	3	4	5	5	5	4	5	5	5	5	5	4	4	4	5	5	4	5	4	4	5	5	4	4	4	4	5	6	5	6	7	6	5	6	4	6	7
1	4	6	3	1	1	1	1	2	5	4	5	5	5	4	4	4	5	4	5	5	5	5	4	5	5	4	4	5	4	3	5	5	4	5	5	5	4	5	6	6	6	6	7	7	6	6	5	6
2	3	9	3	4	4	1	1	3	5	5	5	4	5	5	5	5	4	5	5	4	5	5	5	4	5	5	5	4	4	5	4	5	5	5	5	4	4	5	7	6	6	7	6	7	7	7	7	7
2	4	2	3	3	3	1	1	2	4	5	4	4	5	5	5	4	5	4	3	3	4	5	5	5	5	5	5	4	5	4	5	5	4	5	4	4	4	5	4	7	5	5	6	6	6	7	6	6
1	4	2	5	5	1	1	1	2	5	4	4	5	3	4	5	3	5	5	4	4	4	5	3	5	5	5	5	3	3	4	5	5	5	3	3	5	5	5	7	6	4	7	7	7	6	5	6	7
2	4	6	3	2	4	1	1	1	4	5	5	4	4	4	5	5	5	4	5	5	5	3	5	5	5	5	4	4	5	4	5	5	4	4	4	4	4	5	7	6	6	7	6	6	7	7	7	6
2	4	4	3	2	5	1	1	4	5	5	4	4	4	4	5	5	5	4	5	4	5	5	4	4	5	4	5	4	3	4	4	5	5	4	3	4	4	5	5	7	7	6	4	4	5	7	6	7
2	4	8	5	6	3	1	1	2	5	5	5	3	3	4	3	4	5	3	5	5	3	4	5	5	4	4	4	5	5	5	4	4	5	4	3	5	5	5	5	6	6	6	5	6	6	6	4	5
2	4	4	1	1	2	1	1	2	4	4	3	4	4	5	5	3	5	4	4	5	4	3	4	5	4	5	4	5	4	4	4	4	4	4	4	5	4	5	5	7	7	7	7	5	6	6	7	7
2	3	7	3	2	5	1	2	2	5	5	5	5	4	5	4	5	4	4	4	4	5	5	5	4	4	5	5	3	5	5	3	5	5	4	5	3	4	4	5	7	7	5	6	6	7	7	6	7
2	4	7	4	5	4	1	2	1	5	5	5	5	4	3	5	5	5	5	4	3	4	4	4	4	4	3	5	4	4	3	5	4	5	4	4	5	5	5	7	6	6	5	7	7	5	6	6	5
1	4	3	3	2	2	1	2	4	2	1	2	2	2	2	2	3	2	2	2	1	3	2	2	2	2	1	2	1	2	2	1	1	3	3	2	1	3	1	2	2	1	1	2	1	1	1	2	2
2	4	5	3	6	2	1	2	5	5	4	4	4	4	4	5	4	4	4	4	4	4	3	4	3	4	4	4	5	4	5	5	5	5	5	5	4	3	5	6	6	4	5	7	7	6	6	6	5
1	3	5	2	2	2	1	2	1	4	5	3	4	5	5	4	5	5	5	4	3	5	3	5	4	4	3	4	5	5	5	5	3	4	4	4	5	5	5	7	7	6	7	7	6	7	6	5	7
2	3	1	1	3	4	1	2	1	4	4	5	4	4	5	4	5	4	5	4	5	5	4	3	4	4	5	5	4	3	5	4	5	4	5	5	4	5	5	6	7	6	5	7	7	4	6	7	7
1	3	5	5	4	5	1	1	1	5	5	5	3	4	4	4	5	3	5	5	5	5	3	4	5	4	4	3	4	5	3	5	5	4	4	5	4	4	5	4	7	7	7	4	5	6	5	6	4
2	3	2	3	5	1	1	2	1	5	4	5	4	5	4	4	5	5	4	5	5	4	3	4	5	5	4	4	5	5	4	5	3	5	5	3	4	5	5	6	4	4	5	6	5	7	7	6	4
1	3	7	3	2	3	1	2	5	4	4	5	5	5	5	5	3	5	4	5	5	3	4	5	3	5	5	5	4	5	4	4	5	5	4	4	5	4	5	7	4	6	6	6	7	6	6	5	7
2	4	1	3	3	4	1	1	1	5	4	5	4	5	5	3	4	3	5	4	5	3	5	4	4	5	3	4	5	5	5	5	3	5	4	4	4	4	5	7	6	6	7	5	6	6	6	5	7
1	3	9	5	5	1	1	1	3	4	4	4	5	4	4	3	4	5	4	4	5	4	5	4	4	4	3	4	5	5	5	5	5	4	4	5	4	4	5	5	7	7	4	6	7	7	4	6	4
1	4	6	4	5	4	1	1	1	2	1	2	2	2	3	1	1	1	2	2	2	2	1	2	1	2	1	1	2	3	2	2	2	3	1	2	2	3	1	1	2	2	3	2	2	2	2	2	2
2	3	6	2	4	2	1	1	2	5	4	4	5	4	5	4	3	5	4	4	3	4	5	5	5	5	4	5	4	5	4	5	3	5	4	4	5	4	5	6	6	6	5	6	6	6	6	5	7
1	3	3	5	2	2	1	1	3	4	4	4	5	3	3	4	4	4	4	4	4	3	3	4	5	5	3	4	3	3	3	4	4	5	5	4	5	4	5	7	5	7	7	6	6	4	5	6	4
1	4	6	5	1	1	1	1	4	5	5	3	5	5	3	4	5	5	4	4	5	5	5	3	4	4	4	3	5	4	5	4	5	5	5	5	5	4	5	6	6	7	6	6	7	6	7	4	7
1	4	3	2	5	4	1	2	1	4	4	4	3	4	4	5	4	5	5	5	4	5	5	5	4	4	4	5	4	4	3	5	4	5	4	5	5	3	5	6	6	7	6	7	4	7	6	7	4
2	3	2	3	6	4	1	1	2	5	4	4	3	5	5	3	5	5	5	4	3	5	5	5	5	5	3	4	4	4	4	4	4	4	5	5	4	5	5	7	6	6	4	4	6	6	6	6	7
1	4	4	2	2	2	1	2	1	4	4	5	5	4	4	3	4	3	5	5	4	3	4	4	5	4	4	5	4	4	5	4	5	5	4	5	5	3	5	7	6	6	7	7	5	7	4	7	6
1	3	1	1	2	5	1	1	1	4	4	4	5	4	5	5	4	5	4	5	5	5	3	4	5	4	5	3	5	3	5	4	3	4	5	3	5	5	5	5	7	7	6	6	5	7	6	7	6
1	4	3	4	6	3	1	1	3	2	3	1	2	3	2	3	1	2	2	1	1	1	3	2	3	2	2	2	2	2	2	3	3	1	1	1	1	1	1	2	2	2	2	1	1	2	2	2	1
1	3	1	3	3	1	1	2	3	5	5	4	4	5	4	4	4	5	5	4	5	4	4	5	5	4	4	3	4	5	4	3	5	5	4	4	5	5	5	6	7	7	7	7	7	5	7	6	4
1	3	2	3	4	4	1	2	3	4	4	5	5	4	5	4	5	5	5	4	4	4	4	3	5	4	4	5	5	4	4	4	4	4	4	5	4	4	5	6	7	7	5	7	7	6	5	6	5
2	4	5	3	2	1	1	2	1	4	5	5	5	5	4	4	3	4	5	4	5	5	4	5	5	5	4	3	4	5	4	5	5	4	5	5	5	5	5	7	7	7	7	6	4	7	5	7	7
1	4	8	3	5	4	1	2	2	4	5	5	4	4	5	5	5	5	4	5	4	4	5	3	5	4	5	4	5	4	3	4	5	5	3	5	4	4	5	7	7	4	7	7	6	6	7	6	7
1	4	7	3	4	2	1	1	2	2	2	2	1	1	2	1	2	2	2	3	1	2	1	2	2	1	2	2	1	2	2	2	2	2	2	1	2	2	3	2	1	2	2	2	3	2	3	1	2
2	3	2	4	2	3	1	1	5	5	5	5	3	5	5	5	5	4	4	5	5	4	5	5	4	4	5	5	5	5	4	4	5	5	5	5	3	4	5	7	6	6	6	7	6	7	5	6	5
1	3	9	4	3	5	1	2	2	4	5	5	4	4	5	4	5	5	5	5	4	5	4	5	4	4	5	4	5	5	3	4	4	4	4	4	3	4	5	7	5	7	6	5	6	7	6	6	6
1	3	3	5	2	2	1	1	5	4	4	4	5	5	5	5	5	4	4	4	5	4	5	5	4	5	3	5	3	4	4	4	5	4	4	5	4	4	5	7	7	7	5	4	4	6	6	6	5
2	3	3	3	6	2	1	2	1	5	4	4	3	4	4	5	3	4	5	5	5	5	5	4	4	4	5	4	4	3	4	5	3	5	5	3	5	4	5	7	7	5	4	4	6	7	7	7	7
1	3	2	3	5	3	1	1	1	4	5	5	4	5	3	4	5	4	4	3	5	4	4	5	5	3	4	5	4	3	4	4	4	5	5	5	4	3	5	4	6	7	7	5	6	5	6	6	4
2	4	1	2	2	1	1	1	3	5	4	5	3	4	4	4	5	3	3	5	5	4	4	5	5	5	5	5	4	5	4	5	4	5	5	3	4	5	5	4	6	6	6	7	6	5	5	6	6
2	3	7	3	3	2	1	1	2	4	5	4	4	4	5	5	4	5	5	4	4	3	5	4	4	4	3	4	5	4	5	5	5	5	4	4	5	4	5	5	6	7	4	7	6	5	5	6	6
2	3	2	5	2	4	1	1	2	4	5	4	4	5	5	3	5	4	4	5	4	4	4	5	4	5	3	4	5	5	4	4	5	4	5	5	5	4	5	6	6	5	6	7	5	7	6	6	4
1	3	1	3	2	4	1	1	3	5	5	5	5	5	5	4	5	5	5	5	4	5	5	4	5	4	4	4	5	4	5	4	4	4	3	5	5	4	4	7	6	7	6	5	6	6	4	6	4
2	3	4	3	2	2	1	1	2	5	5	5	4	4	5	4	5	4	5	5	5	5	4	4	5	4	5	5	5	5	4	5	3	5	5	3	4	3	5	6	4	7	6	7	5	7	6	6	5
2	4	9	4	6	1	1	2	5	5	5	5	5	5	5	5	4	4	4	4	5	4	5	4	3	4	5	5	5	5	4	4	4	5	5	3	5	4	5	6	6	4	4	6	7	6	7	7	4
2	4	6	3	4	4	1	2	4	5	5	4	5	5	3	5	5	5	5	5	4	4	4	5	5	5	5	4	3	4	4	4	4	5	3	5	5	3	5	7	4	6	4	7	7	5	6	6	6
1	3	6	3	4	1	1	1	1	3	5	5	3	4	4	5	5	4	4	5	5	5	4	5	5	5	3	4	4	5	4	4	3	4	5	5	5	4	5	6	4	7	7	5	7	7	5	6	7
1	3	2	3	3	1	1	1	3	3	2	1	2	2	1	2	1	2	2	1	2	1	3	2	1	2	2	2	2	2	3	3	2	1	2	2	1	2	2	2	2	2	1	3	3	2	3	3	3
2	3	1	1	3	1	1	1	2	5	4	4	4	5	4	5	4	5	4	4	4	5	5	4	4	4	4	4	4	5	4	4	5	5	5	4	4	4	4	7	6	5	4	7	4	6	6	7	7
1	3	4	1	4	1	1	1	2	5	5	4	4	4	4	4	4	4	5	5	5	4	4	4	4	4	4	5	5	5	4	4	5	4	4	4	5	4	4	4	6	4	7	4	6	6	7	7	4
2	4	4	3	3	4	1	2	4	4	4	5	4	5	5	4	4	5	4	4	5	4	4	4	4	4	4	5	5	5	5	5	4	4	4	4	4	4	5	7	7	6	5	6	5	4	6	6	7
2	3	9	1	4	1	1	1	2	4	4	4	5	4	5	5	5	5	5	4	4	4	4	5	4	5	4	4	4	5	5	4	5	4	4	4	4	4	4	5	5	5	7	5	4	5	7	7	6
1	3	5	3	6	4	1	2	1	5	5	4	5	4	4	4	5	4	5	5	4	5	5	5	4	5	5	4	5	4	5	5	4	4	5	5	5	4	5	6	7	7	6	6	6	6	6	6	7
1	4	2	4	3	4	1	1	3	4	5	4	4	5	5	5	4	4	5	4	4	4	4	4	5	4	4	4	5	4	5	4	5	4	5	4	4	4	4	7	4	6	6	4	5	5	6	7	4
1	3	1	3	2	5	1	1	3	4	4	5	5	5	5	4	5	5	4	5	4	5	5	4	5	4	4	4	5	4	5	5	5	5	4	4	4	4	4	7	7	7	4	4	6	6	7	6	4
1	4	2	3	3	1	1	2	2	5	5	4	5	4	4	4	4	4	4	5	4	4	4	4	4	5	4	4	5	5	4	5	4	5	4	5	5	4	4	6	7	4	6	6	7	4	6	6	5
1	3	1	1	3	2	1	2	3	4	4	5	4	4	5	4	4	5	4	5	4	5	4	4	5	4	5	4	4	5	4	4	4	5	4	4	5	5	4	6	6	7	6	7	7	7	6	4	7
1	4	7	2	3	4	1	1	5	4	5	4	5	4	4	5	4	5	4	5	5	5	5	4	5	4	5	5	4	5	5	4	4	4	4	5	4	4	4	4	7	6	5	7	7	7	5	5	6
1	4	1	3	1	2	1	2	4	4	4	5	5	5	4	4	4	5	4	5	5	5	4	5	5	5	5	4	5	4	4	4	4	4	4	4	4	4	5	6	5	5	7	6	7	7	4	6	6
2	3	2	3	2	1	1	1	2	5	5	4	4	5	4	5	4	4	4	4	5	4	4	5	4	4	5	4	4	4	4	5	5	5	5	5	4	5	5	4	4	7	4	4	7	6	4	7	7
1	3	8	5	3	3	1	2	2	5	5	4	4	5	5	5	5	4	5	4	4	4	4	5	4	5	5	5	4	4	5	4	4	5	5	4	4	5	5	7	7	7	5	6	5	6	6	6	6
1	4	2	3	6	3	1	2	4	4	5	4	5	4	4	4	5	4	4	4	4	5	5	5	4	4	4	5	4	5	4	5	5	4	5	5	5	5	5	6	7	6	7	7	7	4	5	6	4
2	4	6	4	1	2	1	1	1	5	4	5	4	4	5	4	5	4	4	4	5	4	4	4	4	5	5	5	5	5	4	5	4	4	5	4	5	5	4	6	5	5	4	7	7	6	7	6	4
2	3	5	3	3	2	1	1	5	4	5	5	5	4	4	5	5	4	4	4	5	4	4	4	4	5	5	5	4	4	4	5	5	5	4	4	5	4	5	7	7	7	6	5	6	5	6	4	7
2	4	4	4	6	1	1	2	1	4	4	4	4	4	5	4	5	4	5	4	4	4	5	4	5	5	4	5	4	5	5	5	4	5	5	4	5	5	5	5	4	7	6	7	5	6	6	6	4
2	3	1	1	4	4	1	1	4	5	4	4	4	4	4	5	4	4	5	5	4	5	5	5	5	4	5	4	4	4	5	4	5	4	4	4	5	4	5	6	7	7	7	7	6	7	5	7	6
2	4	2	3	6	1	1	1	1	5	4	4	5	5	4	4	5	4	5	4	4	5	5	4	5	4	4	4	4	5	4	5	4	4	5	4	4	5	4	7	5	4	4	4	6	4	7	7	7
2	3	3	3	2	2	1	1	1	5	4	4	5	4	5	5	4	5	5	5	4	4	5	5	5	5	4	4	5	4	4	5	4	4	5	5	4	4	5	4	7	5	7	6	6	7	5	4	6
1	4	4	2	5	1	1	1	2	4	4	4	5	5	5	4	5	4	4	5	4	4	4	5	5	4	4	4	4	4	5	5	5	5	4	5	4	4	4	5	7	7	6	7	4	6	7	4	7
1	3	2	4	3	4	1	1	1	4	5	5	4	5	4	4	4	4	4	4	4	5	4	5	4	4	4	5	4	4	5	4	4	4	4	4	4	5	5	7	7	7	7	7	7	6	4	5	6
2	4	7	3	3	4	1	2	1	5	5	5	4	4	5	5	5	4	5	5	5	5	5	4	5	5	5	4	4	5	4	5	5	5	4	5	4	5	4	6	5	6	5	6	5	4	6	4	6
2	3	2	5	3	2	1	2	3	4	4	5	4	5	4	4	4	5	5	4	5	4	5	4	4	4	5	4	4	4	4	4	4	5	4	5	4	5	5	4	7	4	6	5	7	6	6	6	5
2	3	8	3	2	3	1	1	4	4	5	5	5	5	4	5	5	5	5	5	5	5	4	5	5	5	4	5	5	5	5	4	5	4	5	5	4	5	4	6	7	6	6	6	7	4	4	5	5
1	3	7	2	3	5	1	1	3	4	5	5	4	5	4	4	4	5	5	4	4	5	5	5	4	5	4	5	5	4	4	4	5	5	4	5	5	5	4	7	6	7	7	5	5	6	7	7	7
1	4	3	5	5	4	1	1	2	5	4	4	4	4	4	4	5	5	4	4	5	4	4	4	4	5	5	5	5	4	5	4	4	4	5	5	5	4	5	7	7	7	7	7	7	6	5	6	7
1	3	3	2	6	2	1	1	2	5	4	5	5	4	5	5	4	5	4	4	5	4	5	5	4	4	4	4	5	4	4	4	4	4	5	4	5	5	4	6	7	7	7	7	7	6	6	6	7
1	4	7	3	3	2	1	1	2	4	4	5	4	4	5	5	4	4	4	5	5	4	4	4	5	4	5	5	4	4	4	4	4	5	4	5	5	4	4	5	4	6	6	6	7	6	7	5	6
2	3	4	1	2	2	1	1	1	4	4	4	4	4	3	4	4	4	4	4	5	5	4	4	5	4	4	5	5	4	4	5	5	4	4	4	4	5	4	6	6	6	6	6	6	7	6	6	6
2	3	4	2	1	1	1	1	3	4	4	4	4	4	4	4	4	4	4	4	4	4	4	4	3	3	3	3	3	3	3	4	4	4	3	4	4	4	4	6	6	5	5	6	6	5	6	6	5
2	3	4	1	2	1	1	1	3	4	4	4	4	4	4	4	4	4	4	4	4	4	4	4	4	4	1	2	2	3	3	3	3	4	3	3	3	3	3	4	6	6	6	6	6	6	6	6	6
1	4	4	1	2	1	1	2	3	5	4	5	4	5	4	5	4	5	5	5	5	5	5	4	5	5	5	5	5	5	5	4	4	5	4	5	4	5	4	7	7	7	7	7	6	7	7	7	7
2	3	4	1	2	5	1	1	6	4	4	4	4	4	4	4	4	4	4	4	4	4	3	3	4	4	4	5	5	5	5	5	5	5	5	5	5	5	5	7	7	7	7	7	7	7	7	7	7
2	3	4	2	2	1	1	2	3	4	4	4	4	4	4	4	4	4	4	4	4	4	4	4	4	3	3	3	3	4	3	4	4	4	4	4	4	4	4	6	6	6	6	6	6	6	6	6	6
2	4	6	3	2	5	1	1	2	4	5	5	4	3	3	4	4	4	5	4	5	4	5	5	5	4	5	4	4	3	3	4	3	4	4	5	3	4	5	5	7	6	4	6	7	7	7	6	7
1	4	2	2	4	2	1	1	2	5	4	4	5	3	4	5	5	4	4	3	5	5	3	5	5	5	4	5	5	3	5	4	3	4	4	5	5	5	5	7	6	4	6	6	7	7	5	4	5
1	3	7	1	6	1	1	2	1	3	4	4	4	5	4	5	5	3	5	4	3	5	5	4	4	5	4	4	4	4	4	4	4	4	5	4	3	4	5	7	7	5	6	5	6	7	6	5	6
2	3	9	3	1	4	1	1	4	5	5	5	4	5	5	5	5	3	4	4	4	4	4	5	4	5	5	5	5	3	3	5	5	5	5	5	5	5	5	6	6	4	7	6	7	7	5	6	7
2	3	7	5	3	3	1	2	3	4	5	4	5	5	4	4	5	5	3	5	3	4	5	5	3	5	5	4	5	5	5	5	5	5	4	5	4	3	5	6	7	4	7	6	7	7	5	5	6
1	4	4	1	4	1	1	1	4	5	5	4	3	4	5	5	4	5	3	4	3	5	4	4	4	5	5	3	4	3	5	4	3	4	4	4	4	4	4	6	5	5	4	5	6	6	6	6	4
1	4	5	3	6	2	1	1	4	4	5	4	5	5	4	5	4	3	5	4	5	4	4	5	4	5	4	4	4	4	5	4	4	5	4	4	4	4	5	7	7	7	7	7	6	6	6	6	6
1	3	9	2	4	2	1	1	1	4	5	5	4	4	4	5	4	4	5	4	3	4	4	4	4	3	5	5	4	3	4	4	4	5	4	5	5	5	4	6	5	7	4	6	6	4	7	6	5
2	3	3	1	2	3	1	1	4	3	4	4	5	4	4	4	4	3	5	5	3	4	5	4	5	5	4	5	4	4	4	5	3	5	5	4	5	4	5	7	7	7	6	7	7	5	6	7	6
2	3	3	5	2	5	1	1	2	5	4	4	5	4	5	5	4	4	3	3	4	4	3	5	5	5	5	3	5	5	5	4	3	3	5	3	4	4	5	5	4	7	5	7	4	4	7	4	7
1	3	1	4	2	4	1	2	2	4	4	5	5	5	3	4	4	5	5	4	3	3	5	5	5	3	4	4	4	3	4	5	4	4	5	5	3	4	5	7	6	4	6	7	7	7	6	7	5
1	3	1	3	4	1	1	1	1	4	5	5	4	4	5	5	5	4	3	5	4	5	5	5	5	5	3	5	5	4	4	4	5	4	5	5	4	5	5	5	4	6	6	7	7	7	5	6	6
2	3	6	3	5	3	1	1	4	3	5	5	4	3	5	5	5	4	4	4	3	5	4	4	5	5	4	5	3	3	4	5	5	3	3	4	5	3	5	4	7	7	7	6	5	7	7	6	6
2	4	4	1	4	2	1	2	1	5	4	4	4	5	4	4	5	4	4	5	5	5	4	4	3	5	5	5	3	3	3	3	5	4	5	4	5	5	5	5	7	7	5	6	7	6	5	6	6
1	4	2	3	3	2	1	1	3	3	5	4	4	5	4	5	5	5	3	5	4	5	4	4	4	4	5	4	4	4	5	4	5	4	4	4	4	5	5	4	7	6	7	7	5	7	7	5	6
1	4	6	3	2	4	1	1	2	5	5	5	3	4	5	5	3	3	3	5	5	3	4	5	4	4	4	4	4	4	5	5	4	5	5	5	5	5	5	6	6	6	7	6	4	5	7	7	6
2	3	7	5	3	1	1	1	1	4	4	4	5	4	4	4	3	3	4	5	5	5	5	4	4	5	5	4	5	4	4	4	4	4	4	3	5	4	5	6	5	5	7	6	4	6	5	5	5
2	4	7	3	1	2	1	1	5	5	5	3	4	5	4	4	4	5	4	4	5	4	5	5	5	5	4	5	4	4	4	4	3	5	5	4	4	4	5	6	5	6	6	5	6	6	4	4	7
1	4	7	2	5	3	1	1	2	4	4	4	5	4	5	5	4	3	4	4	5	4	4	5	5	4	5	4	4	4	4	4	4	4	5	5	4	4	5	7	7	6	6	4	7	6	6	7	4
1	3	6	3	2	2	1	2	5	5	5	4	4	4	4	5	4	3	4	5	5	4	5	5	5	4	4	4	4	5	4	5	4	5	4	4	5	4	5	5	6	6	7	7	5	5	5	5	7
2	3	3	5	4	4	1	2	4	4	4	5	3	4	3	4	4	4	5	4	5	5	5	4	4	4	5	5	5	4	4	5	5	4	5	5	3	4	5	4	4	4	5	7	6	7	7	6	6
1	4	2	5	2	5	1	2	2	5	5	4	4	5	4	4	3	5	5	4	4	5	4	5	4	5	5	5	3	4	4	5	3	4	5	4	4	5	5	6	5	7	6	7	6	7	7	7	7
1	4	1	3	3	5	1	1	3	4	5	4	4	3	4	4	3	3	4	5	4	4	4	5	3	5	4	4	5	5	4	5	4	4	5	4	3	4	5	7	7	7	7	4	5	5	5	7	7
1	3	5	3	2	1	1	1	1	3	5	3	4	5	5	4	3	5	4	5	4	4	5	5	4	5	4	3	5	3	5	4	5	5	5	5	4	4	5	4	7	7	6	5	4	7	6	5	4
2	3	2	2	1	3	1	1	2	5	5	5	5	4	4	5	5	5	4	4	5	3	4	5	5	5	4	5	4	4	4	5	4	4	5	4	4	5	4	7	7	6	7	7	4	7	7	5	7
1	4	2	2	3	2	1	1	4	4	4	4	5	5	5	5	3	4	3	5	5	3	4	3	5	4	5	4	4	4	4	4	5	5	5	4	4	5	5	7	6	4	7	7	7	5	4	4	6
1	3	4	3	4	2	1	1	2	4	3	5	4	4	4	4	5	5	4	4	5	3	5	5	5	4	3	5	5	5	4	4	4	5	4	4	4	4	5	5	7	5	6	5	7	7	6	5	7
2	3	4	5	4	4	1	2	3	5	4	4	4	4	5	5	4	5	5	4	5	5	5	4	5	5	3	4	5	3	4	4	4	5	5	5	4	4	5	4	6	5	6	5	6	7	7	4	6
1	3	3	3	3	2	1	1	2	5	4	4	4	4	3	5	5	4	5	5	5	5	5	5	5	4	4	4	4	5	4	4	5	4	4	4	5	4	5	6	6	5	6	4	6	6	6	7	6
2	3	9	2	4	2	1	2	1	3	5	3	4	4	5	5	5	5	5	4	5	4	5	5	5	3	5	4	5	5	4	5	5	5	3	5	3	4	5	7	7	6	4	7	7	5	5	6	4
2	3	3	1	3	5	1	2	1	4	5	5	3	4	4	5	4	5	5	4	4	4	5	4	4	5	4	5	3	5	5	5	4	4	5	3	4	3	4	5	5	4	5	5	5	7	6	4	6
1	3	1	3	5	2	1	2	2	4	4	5	4	3	5	5	4	5	5	5	5	4	5	4	5	5	5	5	5	3	5	3	5	5	4	4	3	4	5	5	7	6	7	7	7	6	6	6	6
1	4	8	2	5	1	1	1	4	5	4	3	4	4	5	5	5	3	3	5	5	5	4	5	4	5	4	5	4	4	4	3	5	4	4	5	4	4	5	6	6	4	6	7	7	7	5	5	5
1	4	6	2	5	4	1	1	2	5	3	5	4	4	3	5	4	5	5	4	3	4	4	5	4	5	5	5	3	5	4	4	5	4	5	5	4	3	5	6	4	6	7	6	5	6	7	7	6
1	3	6	3	2	2	1	1	2	5	4	4	4	4	5	4	5	5	3	3	4	5	5	5	3	5	4	4	3	4	5	5	3	4	4	4	5	5	5	7	6	6	4	6	6	7	6	7	7
2	4	4	3	3	3	1	2	4	4	3	5	5	5	4	3	5	3	4	4	5	5	4	4	5	3	4	4	5	4	5	4	5	4	5	5	5	5	5	4	7	5	7	7	6	7	6	7	7
1	3	8	2	5	2	1	2	3	4	4	4	3	4	5	5	4	5	5	5	4	4	3	4	5	4	4	4	4	4	4	4	4	4	4	5	5	5	5	5	7	5	7	7	4	7	5	6	7
1	4	3	3	3	2	1	1	3	4	5	4	4	5	4	4	5	4	4	5	3	5	3	4	5	5	5	4	4	3	5	3	4	4	5	3	5	5	5	5	6	5	7	7	5	4	7	6	6
2	3	1	3	3	1	1	1	3	4	4	3	5	5	5	4	4	4	4	4	5	4	5	4	4	3	5	5	4	3	5	4	4	4	5	5	5	4	5	6	4	7	6	6	6	7	6	7	6
2	4	2	5	1	4	1	2	3	3	5	4	3	5	4	4	4	4	4	5	5	5	5	4	5	5	4	3	3	5	4	4	5	4	5	5	4	4	4	7	6	7	7	7	7	6	6	7	4
1	4	4	3	6	3	1	1	3	5	4	4	5	4	5	3	3	4	4	5	4	5	3	5	5	4	5	4	5	4	5	3	5	4	3	4	3	3	5	4	6	7	4	7	7	7	6	7	5
2	3	1	3	3	2	1	2	2	4	4	4	4	4	5	4	4	5	3	5	5	4	4	5	5	4	4	5	4	5	5	5	4	5	4	3	4	5	5	6	7	7	6	7	7	6	4	7	7
2	4	8	2	1	2	1	2	1	4	3	4	5	5	4	4	5	5	3	4	4	5	4	3	4	4	4	4	4	5	5	5	5	5	4	5	4	4	5	4	5	6	6	7	7	6	7	5	7
1	3	6	2	3	1	1	1	1	5	5	4	4	4	5	4	5	4	4	3	4	5	5	3	5	4	4	4	5	5	4	4	4	5	5	4	5	4	5	6	6	5	6	4	5	6	4	7	6
2	4	3	2	2	4	1	1	1	5	5	5	4	3	5	4	5	5	4	5	5	3	5	4	5	5	5	4	5	4	3	5	5	5	5	3	4	3	5	6	5	7	4	7	5	5	6	7	6
2	3	9	3	2	1	1	2	4	4	4	5	4	5	5	5	4	4	5	5	4	5	4	4	4	4	4	5	5	5	5	4	5	4	5	4	5	5	5	6	4	7	6	7	4	5	7	6	7
1	4	5	3	5	1	1	1	4	4	5	4	3	5	5	5	5	4	5	5	4	4	4	4	4	4	5	5	5	4	4	5	3	3	3	4	3	5	5	7	4	5	6	4	6	7	6	6	4
2	3	2	3	5	1	1	1	1	5	5	3	4	5	4	5	3	4	4	5	4	4	5	5	5	5	4	3	4	3	5	5	4	4	4	5	4	4	5	6	6	6	6	7	4	7	7	4	4
1	3	9	2	2	2	1	1	2	5	3	5	4	4	5	4	5	4	5	5	3	5	4	5	5	3	5	5	4	3	5	4	4	4	4	5	4	4	4	5	6	6	6	7	6	6	6	5	6
2	3	7	3	5	4	1	2	2	5	3	4	4	4	4	5	4	5	5	5	3	5	3	5	4	4	5	4	4	4	4	5	4	5	5	4	3	5	5	6	5	5	7	7	4	4	6	6	6
1	4	6	5	4	1	1	2	4	5	5	5	3	4	5	4	4	3	5	5	3	4	5	5	3	4	4	4	4	5	4	4	5	5	5	3	5	5	5	6	6	7	7	7	5	7	7	5	7
2	4	7	3	2	2	1	1	2	4	4	5	4	5	5	4	4	5	4	3	5	4	5	5	4	4	5	3	4	4	4	4	4	4	5	5	4	3	5	7	5	6	6	7	5	5	7	7	6
2	3	6	3	4	3	1	2	2	4	5	4	5	4	5	3	5	4	3	4	3	4	4	5	5	5	4	5	3	5	5	5	4	5	5	4	4	4	4	5	7	6	4	7	6	7	6	6	5
2	4	1	2	2	3	1	2	2	4	4	5	4	5	5	4	4	3	5	4	5	4	3	4	4	5	4	4	5	5	4	5	5	4	3	5	5	4	4	6	7	7	5	6	7	6	7	5	7
1	4	6	3	6	1	1	1	3	5	4	4	3	4	5	3	5	4	5	3	4	5	5	4	3	5	5	4	3	4	5	5	4	5	5	5	4	5	5	7	6	4	7	7	5	6	6	6	7
2	4	4	3	2	3	1	2	1	5	4	5	5	5	5	5	5	4	5	4	3	5	5	3	5	3	5	4	4	4	4	4	5	4	5	5	5	4	5	6	5	7	6	7	4	5	6	6	7
1	4	6	3	2	3	1	1	1	4	3	4	5	5	4	5	5	5	5	4	4	5	5	5	5	5	5	3	5	4	4	5	5	5	4	4	4	5	4	4	7	7	6	5	7	6	7	6	7
1	3	1	2	3	2	1	2	2	4	4	3	4	5	3	5	5	5	4	3	4	3	5	5	4	5	4	5	4	5	5	5	4	4	4	4	5	5	5	6	6	7	6	7	7	5	6	7	7
1	4	3	1	5	2	1	2	4	4	4	4	5	5	4	4	4	4	4	4	5	4	4	5	4	5	4	5	4	5	5	5	4	4	4	4	4	5	5	6	7	6	6	5	6	6	7	4	6
2	3	1	3	3	5	1	1	2	5	4	5	5	3	4	4	5	4	5	4	5	3	5	4	5	4	3	5	4	4	3	4	4	5	4	5	5	5	5	5	5	6	6	7	5	7	6	7	6
2	4	6	2	3	2	1	1	5	4	5	4	3	4	4	5	5	4	4	5	5	5	5	4	4	4	5	3	4	5	4	4	5	4	4	4	4	5	5	5	4	5	4	6	6	7	5	7	4
1	3	6	3	3	2	1	2	2	4	5	4	5	4	5	4	3	4	4	4	5	5	4	5	4	5	5	5	4	5	4	5	5	3	5	4	5	3	4	4	6	6	4	6	5	6	4	4	7
1	3	3	4	1	3	1	1	3	3	4	4	4	5	4	5	4	4	5	4	4	4	4	5	5	4	4	5	5	4	3	4	5	4	5	5	5	5	5	7	6	6	7	5	5	6	7	7	5
2	3	3	3	5	5	1	1	1	3	3	4	4	4	4	5	5	3	5	5	5	5	4	4	4	4	5	4	4	5	3	5	3	5	4	4	4	5	5	6	4	7	4	6	4	4	5	7	4
1	3	1	3	2	4	1	2	1	5	5	4	5	4	3	4	5	5	3	4	5	5	5	5	5	4	4	4	4	3	4	4	4	4	5	3	4	4	5	5	7	6	4	5	7	6	6	6	6
2	4	4	3	2	2	1	1	4	5	4	3	4	3	4	4	4	3	3	5	4	4	4	4	5	5	4	3	5	4	5	3	5	3	4	5	4	3	4	4	6	6	4	7	7	6	7	7	5
1	3	6	3	5	2	1	1	2	4	5	4	4	3	4	5	5	4	5	5	3	5	4	4	3	5	4	4	4	4	4	4	5	5	3	4	5	5	5	5	4	7	7	7	7	5	5	7	4
1	4	6	2	4	4	1	1	1	5	4	4	4	4	4	5	5	4	4	5	4	4	4	4	4	5	4	4	4	5	3	4	4	3	5	4	4	4	5	7	6	4	7	7	7	7	5	7	6
2	3	4	3	2	3	1	1	1	5	5	4	5	4	3	3	5	4	4	3	4	4	4	5	4	5	5	4	5	3	4	5	4	5	3	4	4	4	4	6	5	7	7	6	6	6	5	7	6
2	4	2	4	3	1	1	1	3	4	4	4	4	4	5	4	4	3	4	4	4	5	5	5	4	5	4	5	4	4	5	4	4	5	3	4	4	4	5	7	6	7	7	6	7	6	7	7	4
1	3	7	3	6	2	1	1	4	5	3	4	4	5	5	4	4	4	4	5	3	4	5	4	5	5	5	5	5	4	4	5	4	5	5	5	5	5	5	4	4	7	5	5	6	5	7	4	7
1	4	4	4	6	1	1	1	2	4	5	3	4	4	4	3	5	5	5	4	4	3	5	5	4	4	4	5	4	4	5	4	3	4	3	4	5	5	5	7	6	5	7	4	6	7	6	5	6
1	3	6	2	2	4	1	2	4	4	4	3	4	4	5	4	4	4	4	3	5	5	4	5	4	4	3	5	4	5	3	5	4	4	3	5	4	4	5	7	6	4	6	6	5	5	5	4	6
1	4	3	1	3	2	1	1	3	5	5	3	5	5	3	4	4	5	4	4	5	4	4	5	5	4	4	4	4	4	4	5	4	4	5	5	4	3	5	6	6	7	6	7	7	6	4	6	4
2	3	6	3	2	4	1	1	2	4	5	5	5	4	4	4	4	4	5	4	4	3	4	5	5	5	5	4	4	4	3	4	5	5	5	3	4	5	5	7	7	5	6	7	7	6	7	4	7
2	3	3	2	5	4	1	2	2	5	5	5	4	5	5	4	5	4	5	5	5	5	4	5	4	5	5	5	5	5	5	5	4	5	4	3	5	5	5	5	7	4	5	7	6	6	5	7	7
